# Supplementary material for: Perovskite Solar Cells Modified with Conjugated Self-Assembled Monolayers at Buried Interfaces
Source: Nanomaterials (Basel). 2025 Jul 1;15(13):1014. doi: 10.3390/nano15131014 (PMC12251143; doi:10.3390/nano15131014)
Supplement: Supplementary file 1 [file nanomaterials-15-01014-s001.zip]

Archive with 1 entries (1 files):
- nanomaterials-3667405-supplementary.pdf
